# Supplementary material for: Immune and epithelial determinants of age-related risk and alveolar injury in fatal COVID-19
Source: JCI Insight. 2022 Jun 8;7(11):e157608. doi: 10.1172/jci.insight.157608 (PMC9228710; doi:10.1172/jci.insight.157608)
Supplement: Supplemental table 2 [file jciinsight-7-157608-s009.xlsx]

## Sheet: Sheet1
		Log2 fold change	std error (log2)	Lower confidence limit (log2)	Upper confidence limit (log2)	Linear fold change	Lower confidence limit (linear)	Upper confidence limit (linear)	P-value	BH.p.value	method	Gene.sets	probe.ID
MT1A	MT1A-mRNA	-0.162	0.0335	-0.227	-0.0959	0.894	0.854	0.936	0.000415	0.0286	lm.nb	Tissue Homeostasis	NM_005946.2:0
NR4A1	NR4A1-mRNA	-0.161	0.0322	-0.224	-0.0976	0.895	0.856	0.935	0.000315	0.0286	lm.nb	MAPK	NM_173157.1:1575
LDLR	LDLR-mRNA	-0.157	0.0492	-0.254	-0.0609	0.897	0.839	0.959	0.00768	0.0841	lm.nb	Metabolism	NM_001195800.1:1205
TNFAIP3	TNFAIP3-mRNA	-0.155	0.0374	-0.228	-0.0817	0.898	0.854	0.945	0.00136	0.0306	lm.nb	Innate Immune System, NF-kappaB Signaling, NLR Signaling, Oxidative Stress, Th17 Mediated Biology, TNF Family Signaling	NM_006290.2:260
BIRC3	BIRC3-mRNA	-0.152	0.0357	-0.222	-0.0822	0.9	0.857	0.945	0.0011	0.0306	lm.nb	Apoptosis & Cell Cycle Regulation, Innate Immune System, NF-kappaB Signaling, NLR Signaling, TNF Family Signaling, Toll-like Receptor Signaling	NM_182962.1:3
CXCL8	CXCL8-mRNA	-0.145	0.0429	-0.229	-0.0609	0.904	0.853	0.959	0.00546	0.0685	lm.nb	Chemokine Signaling, NF-kappaB Signaling, NLR Signaling, Th17 Mediated Biology, Toll-like Receptor Signaling	NM_000584.2:25
NFKBIZ	NFKBIZ-mRNA	-0.139	0.0392	-0.216	-0.0622	0.908	0.861	0.958	0.00404	0.0597	lm.nb	NF-kappaB Signaling	NM_001005474.1:2030
CXCL2	CXCL2-mRNA	-0.138	0.0378	-0.212	-0.0637	0.909	0.863	0.957	0.00336	0.0551	lm.nb	Chemokine Signaling, NF-kappaB Signaling, NLR Signaling, Th17 Mediated Biology, TNF Family Signaling	NM_002089.4:284
IL6	IL6-mRNA	-0.136	0.0439	-0.222	-0.0503	0.91	0.857	0.966	0.00907	0.0922	lm.nb	Cytokine Signaling, Cytosolic DNA Sensing, Hematopoiesis, NLR Signaling, Oxidative Stress, Th17 Differentiation, Th17 Mediated Biology, Th2 Differentiation, TNF Family Signaling, Toll-like Receptor Signaling	NM_000600.3:364
NFKBIA	NFKBIA-mRNA	-0.132	0.032	-0.195	-0.0696	0.912	0.874	0.953	0.00137	0.0306	lm.nb	Adaptive Immune System, Apoptosis & Cell Cycle Regulation, B-cell Receptor Signaling, Chemokine Signaling, Cytosolic DNA Sensing, Hematopoiesis, Innate Immune System, NF-kappaB Signaling, NLR Signaling, T-cell Receptor Signaling, Th17 Mediated Biology, TNF Family Signaling, Toll-like Receptor Signaling	NM_020529.1:945
IL1RL1	IL1RL1-mRNA	-0.128	0.0346	-0.195	-0.06	0.915	0.873	0.959	0.00306	0.0528	lm.nb	Cytokine Signaling	NM_016232.4:700
IRF1	IRF1-mRNA	-0.128	0.0414	-0.209	-0.0471	0.915	0.865	0.968	0.00922	0.0922	lm.nb	Hematopoiesis, Innate Immune System, Type I Interferon Signaling, Type II Interferon Signaling	NM_002198.1:510
BCL3	BCL3-mRNA	-0.127	0.0339	-0.193	-0.0604	0.916	0.875	0.959	0.00282	0.0499	lm.nb	Hematopoiesis, TNF Family Signaling	NM_005178.2:450
THBS1	THBS1-mRNA	-0.116	0.0328	-0.18	-0.0514	0.923	0.883	0.965	0.00417	0.0597	lm.nb	Cell-ECM Interaction, TGF-beta Signaling	NM_003246.2:3465
ICAM1	ICAM1-mRNA	-0.111	0.0283	-0.167	-0.0556	0.926	0.891	0.962	0.00202	0.0409	lm.nb	Adaptive Immune System, Cell-ECM Interaction, Cytotoxicity, Lymphocyte Trafficking, NF-kappaB Signaling, TNF Family Signaling, Type II Interferon Signaling	NM_000201.2:1530
NFKB2	NFKB2-mRNA	-0.107	0.0244	-0.155	-0.0594	0.928	0.898	0.96	0.000876	0.0306	lm.nb	Inflammasomes, Innate Immune System, MAPK, NF-kappaB Signaling, NLR Signaling, Toll-like Receptor Signaling	NM_001077493.1:1061
ADAMTS1	ADAMTS1-mRNA	-0.105	0.0275	-0.159	-0.0515	0.929	0.895	0.965	0.00239	0.0446	lm.nb	Cell-ECM Interaction	NM_006988.3:2840
ISG20	ISG20-mRNA	-0.103	0.0291	-0.16	-0.0454	0.931	0.895	0.969	0.00424	0.0597	lm.nb	Type I Interferon Signaling	NM_002201.5:864
ATF3	ATF3-mRNA	-0.102	0.03	-0.161	-0.0436	0.931	0.894	0.97	0.00514	0.0672	lm.nb	Cytokine Signaling	NM_004024.4:2025
SOCS3	SOCS3-mRNA	-0.1	0.0277	-0.155	-0.046	0.933	0.898	0.969	0.00351	0.0551	lm.nb	Adaptive Immune System, Cytokine Signaling, MHC Class I Antigen Presentation, TNF Family Signaling, Type I Interferon Signaling, Type II Interferon Signaling	NM_003955.3:1028
SOD2	SOD2-mRNA	-0.0978	0.0234	-0.144	-0.052	0.934	0.905	0.965	0.00126	0.0306	lm.nb	Hematopoiesis, Oxidative Stress	NM_000636.2:201
MT2A	MT2A-mRNA	-0.0955	0.0286	-0.152	-0.0394	0.936	0.9	0.973	0.00589	0.0715	lm.nb	Type II Interferon Signaling	NM_005953.3:225
GBP2	GBP2-mRNA	-0.0918	0.0199	-0.131	-0.0528	0.938	0.913	0.964	0.000602	0.0302	lm.nb	NLR Signaling, Type I Interferon Signaling, Type II Interferon Signaling	NM_004120.3:780
RAPGEF5	RAPGEF5-mRNA	-0.0804	0.0174	-0.114	-0.0463	0.946	0.924	0.968	0.000584	0.0302	lm.nb	MAPK	NM_012294.3:1156
CFLAR	CFLAR-mRNA	-0.0803	0.0229	-0.125	-0.0354	0.946	0.917	0.976	0.00435	0.06	lm.nb	Apoptosis & Cell Cycle Regulation, Autophagy, NF-kappaB Signaling, TNF Family Signaling	NM_001127183.1:653
IL4R	IL4R-mRNA	-0.0746	0.018	-0.11	-0.0394	0.95	0.927	0.973	0.00134	0.0306	lm.nb	Cytokine Signaling, Hematopoiesis, Th2 Differentiation	NM_000418.3:1014
BCL6	BCL6-mRNA	-0.0734	0.0208	-0.114	-0.0327	0.95	0.924	0.978	0.00415	0.0597	lm.nb	Hematopoiesis	NM_138931.1:505
IKBKB	IKBKB-mRNA	-0.0731	0.022	-0.116	-0.03	0.951	0.923	0.979	0.00611	0.0715	lm.nb	Adaptive Immune System, Apoptosis & Cell Cycle Regulation, B-cell Receptor Signaling, Chemokine Signaling, Cytosolic DNA Sensing, Innate Immune System, MAPK, MHC Class I Antigen Presentation, mTOR, NF-kappaB Signaling, NLR Signaling, T-cell Receptor Signaling, Th17 Mediated Biology, TNF Family Signaling, Toll-like Receptor Signaling	NM_001556.1:1995
IL7R	IL7R-mRNA	-0.0697	0.0194	-0.108	-0.0317	0.953	0.928	0.978	0.00367	0.0563	lm.nb	Cytokine Signaling, Hematopoiesis	NM_002185.3:201
KLF2	KLF2-mRNA	-0.0636	0.013	-0.0891	-0.0381	0.957	0.94	0.974	0.000369	0.0286	lm.nb	Hematopoiesis, Oxidative Stress	NM_016270.2:1015
JAK1	JAK1-mRNA	-0.0584	0.0141	-0.0861	-0.0308	0.96	0.942	0.979	0.00138	0.0306	lm.nb	Cytokine Signaling, NLR Signaling, Th1 Differentiation, Th17 Differentiation, Treg Differentiation, Type I Interferon Signaling, Type II Interferon Signaling	NM_002227.1:285
CASP4	CASP4-mRNA	-0.0533	0.0129	-0.0786	-0.0281	0.964	0.947	0.981	0.00136	0.0306	lm.nb	Inflammasomes, Innate Immune System, NLR Signaling	NM_001225.3:88
IL17RA	IL17RA-mRNA	-0.0497	0.0159	-0.0809	-0.0184	0.966	0.945	0.987	0.00894	0.0922	lm.nb	Cytokine Signaling, Th17 Mediated Biology	NM_014339.6:482
TANK	TANK-mRNA	-0.0493	0.0158	-0.0803	-0.0183	0.966	0.946	0.987	0.00894	0.0922	lm.nb	Innate Immune System, NLR Signaling, Toll-like Receptor Signaling	NM_004180.2:110
IFNAR2	IFNAR2-mRNA	-0.0475	0.0139	-0.0747	-0.0202	0.968	0.95	0.986	0.00518	0.0672	lm.nb	Cytotoxicity, NLR Signaling, Toll-like Receptor Signaling, Type I Interferon Signaling	NM_000874.3:631
NOD1	NOD1-mRNA	-0.0465	0.0152	-0.0763	-0.0168	0.968	0.949	0.988	0.00984	0.0956	lm.nb	Innate Immune System, NLR Signaling, Toll-like Receptor Signaling	NM_006092.2:178
PALMD	PALMD-mRNA	0.11	0.0227	0.066	0.155	1.08	1.05	1.11	0.000385	0.0286	lm.nb	Tissue Homeostasis	NM_017734.4:260
TNFSF4	TNFSF4-mRNA	0.123	0.0398	0.0455	0.201	1.09	1.03	1.15	0.00912	0.0922	lm.nb	Hematopoiesis, T-cell Checkpoint Signaling, TNF Family Signaling	NM_003326.2:545
AGT	AGT-mRNA	0.139	0.0383	0.0636	0.214	1.1	1.05	1.16	0.00352	0.0551	lm.nb	Metabolism	NM_000029.3:827
BMPR1B	BMPR1B-mRNA	0.152	0.0483	0.0576	0.247	1.11	1.04	1.19	0.00833	0.0899	lm.nb	TGF-beta Signaling	NM_001203.1:430
IKZF2	IKZF2-mRNA	0.156	0.047	0.0644	0.249	1.11	1.05	1.19	0.00599	0.0715	lm.nb	Hematopoiesis	NM_001079526.1:3362
COL1A1	COL1A1-mRNA	0.161	0.0299	0.102	0.22	1.12	1.07	1.16	0.000163	0.0286	lm.nb	Adaptive Immune System, Cell-ECM Interaction, Oxidative Stress	NM_000088.3:5210
HFE	HFE-mRNA	0.162	0.0476	0.0686	0.255	1.12	1.05	1.19	0.00526	0.0672	lm.nb	Tissue Homeostasis	NM_139011.2:875
LRP2	LRP2-mRNA	0.183	0.0474	0.0901	0.276	1.14	1.06	1.21	0.00227	0.0446	lm.nb	Metabolism	NM_004525.2:12505
MPIG6B	MPIG6B-mRNA	0.187	0.0605	0.068	0.305	1.14	1.05	1.24	0.00947	0.0934	lm.nb	Hematopoiesis	NM_025260.3:325
TM4SF18	TM4SF18-mRNA	0.192	0.0521	0.0895	0.294	1.14	1.06	1.23	0.00317	0.0533	lm.nb	Tissue Homeostasis	NM_138786.3:751
GEMIN7	GEMIN7-mRNA	0.197	0.0593	0.0806	0.313	1.15	1.06	1.24	0.0061	0.0715	lm.nb	Metabolism	NM_001007269.1:630
CARD16	CARD16-mRNA	0.198	0.0607	0.0794	0.317	1.15	1.06	1.25	0.00675	0.0776	lm.nb	NLR Signaling	NM_001017534.1:542
CD8B	CD8B-mRNA	0.199	0.0616	0.0783	0.32	1.15	1.06	1.25	0.00721	0.0802	lm.nb	Adaptive Immune System, Cell-ECM Interaction, Hematopoiesis, T-cell Receptor Signaling	NM_172099.2:439
XCL1/2	XCL1/2-mRNA	0.204	0.0629	0.0807	0.327	1.15	1.06	1.25	0.00705	0.0798	lm.nb		NM_002995.2:266
FCRL2	FCRL2-mRNA	0.207	0.0595	0.0905	0.324	1.15	1.06	1.25	0.00453	0.0613	lm.nb		NM_001159488.1:132
POU2AF1	POU2AF1-mRNA	0.21	0.0474	0.117	0.303	1.16	1.08	1.23	0.000813	0.0306	lm.nb	Epigenetics & Transcription	NM_006235.2:1675
S100B	S100B-mRNA	0.21	0.0549	0.103	0.318	1.16	1.07	1.25	0.00239	0.0446	lm.nb	Cytokine Signaling, Innate Immune System, Toll-like Receptor Signaling	NM_006272.2:304
NOX4	NOX4-mRNA	0.226	0.0568	0.114	0.337	1.17	1.08	1.26	0.00184	0.0385	lm.nb	Oxidative Stress	NM_001143836.2:1795
TNFRSF17	TNFRSF17-mRNA	0.229	0.0517	0.128	0.331	1.17	1.09	1.26	0.000807	0.0306	lm.nb	TNF Family Signaling	NM_001192.2:635
MEGF11	MEGF11-mRNA	0.236	0.0553	0.128	0.345	1.18	1.09	1.27	0.00108	0.0306	lm.nb	Tissue Homeostasis	NM_032445.2:5095
CD28	CD28-mRNA	0.242	0.057	0.13	0.353	1.18	1.09	1.28	0.00114	0.0306	lm.nb	Adaptive Immune System, Cell-ECM Interaction, Hematopoiesis, T-cell Checkpoint Signaling, T-cell Receptor Signaling	NM_001243077.1:1034
BTLA	BTLA-mRNA	0.243	0.0601	0.126	0.361	1.18	1.09	1.28	0.00161	0.0348	lm.nb	Adaptive Immune System, T-cell Checkpoint Signaling	NM_181780.2:305
IL12RB2	IL12RB2-mRNA	0.243	0.0643	0.117	0.369	1.18	1.08	1.29	0.00261	0.0475	lm.nb	Cytokine Signaling, Th1 Differentiation	NM_001559.2:1315
FAM30A	FAM30A-mRNA	0.244	0.0574	0.132	0.357	1.18	1.1	1.28	0.00112	0.0306	lm.nb		NR_026800.2:1682
IL23R	IL23R-mRNA	0.25	0.0589	0.135	0.365	1.19	1.1	1.29	0.00114	0.0306	lm.nb	Cytokine Signaling, Hematopoiesis, Th17 Differentiation	NM_144701.2:1800
MEOX1	MEOX1-mRNA	0.252	0.0522	0.15	0.354	1.19	1.11	1.28	0.000409	0.0286	lm.nb	Hematopoiesis	NM_001040002.1:1710
BMP7	BMP7-mRNA	0.254	0.0558	0.145	0.364	1.19	1.11	1.29	0.000657	0.0302	lm.nb	Cell-ECM Interaction, Oxidative Stress, TGF-beta Signaling	NM_001719.1:525
SLAMF6	SLAMF6-mRNA	0.254	0.0587	0.139	0.369	1.19	1.1	1.29	0.000975	0.0306	lm.nb	Adaptive Immune System, Hematopoiesis	NM_001184714.2:1805
KLHL13	KLHL13-mRNA	0.264	0.0508	0.164	0.363	1.2	1.12	1.29	0.000228	0.0286	lm.nb	Adaptive Immune System, MHC Class I Antigen Presentation	NM_001168303.1:420
KIR3DL1	KIR3DL1-mRNA	0.281	0.0631	0.157	0.404	1.21	1.12	1.32	0.000789	0.0306	lm.nb	Adaptive Immune System, Cytotoxicity	NM_013289.2:1626
PAX5	PAX5-mRNA	0.284	0.0602	0.166	0.402	1.22	1.12	1.32	0.000499	0.0302	lm.nb	Epigenetics & Transcription	NM_016734.1:2288
ASB15	ASB15-mRNA	0.286	0.0621	0.164	0.407	1.22	1.12	1.33	0.000614	0.0302	lm.nb	Adaptive Immune System, MHC Class I Antigen Presentation	NM_080928.3:1028
KIR_Activating_Subgroup_2	KIR_Activating_Subgroup_2-mRNA	0.338	0.0652	0.21	0.465	1.26	1.16	1.38	0.00023	0.0286	lm.nb	Cytotoxicity	NM_014512.1:718
CD160	CD160-mRNA	0.342	0.0678	0.209	0.475	1.27	1.16	1.39	0.000286	0.0286	lm.nb	Adaptive Immune System	NM_007053.3:722
CCR6	CCR6-mRNA	0.368	0.0637	0.243	0.493	1.29	1.18	1.41	8.77e-05	0.0286	lm.nb	Chemokine Signaling, Innate Immune System	NM_004367.5:2457
